# Supplementary material for: The large GTPase Sey1/atlastin mediates lipid droplet- and FadL-dependent intracellular fatty acid metabolism of Legionella pneumophila
Source: eLife. 2023 May 9;12:e85142. doi: 10.7554/eLife.85142 (PMC10259473; doi:10.7554/eLife.85142)
Supplement: Supplementary file 1. — Dark blue: exclusively present on Δsey1 LDs, light blue: more abundant on Δsey1 LDs, grey: equally abundant on Ax3 and Δsey1 LDs, light orange: more abundant on Ax3 LDs, dark orange: exclusively present on Ax3 LDs. [file elife-85142-supp1.xlsx]

## Sheet: All data
Gene ID (group lead)	Gene (group lead)	Rank abundance Ax3	Rank abundance Δsey1	Significance	on/off	p<0.01	log2FC	Function	Group
DDB_G0283153	cbpD1	2831	1405	x	mutant only			Cell development	Cell homeostasis
DDB_G0283003	DDB_G0283003	2722	2711	x	mutant only			Iron homeostasis	Cell homeostasis
DDB_G0281031	pldA		3531	x	mutant only			Lipid metabolism	Metabolism
DDB_G0285361	rnp1B		2477	x	mutant only			mRNA transport	Protein expression
DDB_G0281433	DDB_G0281433	2289	1740	x	mutant only			ND	ND
DDB_G0288155	DDB_G0288155	2809	2455	x	mutant only			ND	ND
DDB_G0279005	DDB_G0279005	2856	2887	x	mutant only			ND	ND
DDB_G0283687	DDB_G0283687	3048	3211	x	mutant only			ND	ND
DDB_G0289061	DDB_G0289061	3081	1912	x	mutant only			ND	ND
DDB_G0274195	DDB_G0274195	3408	1981	x	mutant only			ND	ND
DDB_G0269754	DDB_G0269754		2461	x	mutant only			ND	ND
DDB_G0286487	DDB_G0286487		3491	x	mutant only			ND	ND
DDB_G0295781	DDB_G0295781	2469	2847	x	mutant only			Peptide metabolism	Metabolism
DDB_G0273947	DDB_G0273947	2829	2864	x	mutant only			Protein metabolism	Metabolism
DDB_G0271144	cnxA	3237	3136	x	mutant only			Protein modification/folding/repair	Protein expression
DDB_G0288719	scfd1/sly1	3056	3225	x	mutant only			Protein transport	Transport
DDB_G0269982	DDB_G0269982	3183	2314	x	mutant only			Protein transport	Transport
DDB_G0270726	uduC	3289	2606	x	mutant only			TCA cycle	Metabolism
DDB_G0293702	rfc3	2254	2464	x	mutant only			Transcription	Protein expression
DDB_G0279961	drpp40	2866	2450	x	mutant only			Translation	Protein expression
DDB_G0290377	agnB		2933	x	mutant only			Translation	Protein expression
DDB_G0285371	gnl1		3308	x	mutant only			Translation	Protein expression
DDB_G0284319	sympk	3177	3210	x		x	-0.803986	mRNA processing	Protein expression
DDB_G0274657	DDB_G0274657	2603	2941	x		x	-0.817529	Peptide metabolism	Metabolism
DDB_G0270132	DDB_G0270132	1138	706	x		x	-0.822666	ND	ND
DDB_G0288941	DDB_G0288941	2309	2460	x		x	-0.832357	ND	ND
DDB_G0288441	DDB_G0288441	2121	2180	x		x	-0.833274	ND	ND
DDB_G0275545	DDB_G0275545	1560	1908	x		x	-0.838121	ND	ND
DDB_G0293748	DDB_G0293748	3445	3499	x		x	-0.839015	ND	ND
DDB_G0292552	dscE	49	32				-0.841127	Cell development	Cell homeostasis
DDB_G0277847	pdhC	2267	1932	x		x	-0.848846	Glycolysis	Metabolism
DDB_G0285871	DDB_G0285871	723	434	x		x	-0.856725	Protein transport	Transport
DDB_G0279413	pkaR	2033	1602	x		x	-0.864415	Cell development	Cell homeostasis
DDB_G0276563	DDB_G0276563	808	483	x		x	-0.864521	ND	ND
DDB_G0286289	DDB_G0286289	2839	2263	x		x	-0.871325	Protein metabolism	Metabolism
DDB_G0277827	cafA	697	383	x		x	-0.874931	Cell development	Cell homeostasis
DDB_G0287927	DDB_G0287927	2433	2276	x		x	-0.875927	ND	ND
DDB_G0276443	usp7	1825	1335	x		x	-0.885895	Protein metabolism	Metabolism
DDB_G0277333	DDB_G0277333	805	655	x		x	-0.895038	ND	ND
DDB_G0281657	DDB_G0281657	2579	2178	x		x	-0.899132	Protein metabolism	Metabolism
DDB_G0278897	DDB_G0278897	2118	1926	x		x	-0.901911	ND	ND
DDB_G0272955	DDB_G0272955	2733	1903	x		x	-0.916297	ND	ND
DDB_G0294012	atp1	1581	1175	x		x	-0.922105	ATP synthesis	Metabolism
DDB_G0268574	eIF4e	1152	929	x		x	-0.92282	Translation	Protein expression
DDB_G0292786	rad50	3298	3022	x		x	-0.924775	DNA repair	Cell homeostasis
DDB_G0284171	chdA	3470	3406	x		x	-0.936105	Transcription	Protein expression
DDB_G0287383	DDB_G0287383	3202	2652	x		x	-0.94402	ND	ND
DDB_G0281613	DDB_G0281613	1681	1331	x		x	-0.946241	ND	ND
DDB_G0272200	DDB_G0272200	1207	812	x		x	-0.949587	ND	ND
DDB_G0288519	DDB_G0288519	524	218	x		x	-0.973255	ND	ND
DDB_G0267728	uduA3	139	47	x		x	-0.991875	ND	ND
DDB_G0287025	DDB_G0287025	1928	1447	x		x	-0.995496	ND	ND
DDB_G0287519	DDB_G0287519 (acetoacetyl-coA hydrolase)	1718	1290	x		x	-1.00024	Lipid metabolism	Metabolism
DDB_G0277599	DDB_G0277599	1311	691	x		x	-1.0011	ND	ND
DDB_G0277097	uduF	919	482	x		x	-1.01625	ND	ND
DDB_G0287403	DDB_G0287403	1716	1304	x		x	-1.04871	ND	ND
DDB_G0268600	uduB	151	69	x		x	-1.06346	Function in pathogenesis	Pathogenesis
DDB_G0269364	stlA	3203	3184	x		x	-1.07007	Flavonoid metabolism	Metabolism
DDB_G0293758	H2Bv1	2576	2286	x		x	-1.07443	Transcription	Protein expression
DDB_G0288821	DDB_G0288821	3130	2080	x		x	-1.07931	ND	ND
DDB_G0292188	DDB_G0292188	2247	1773	x		x	-1.10412	Transcription	Protein expression
DDB_G0270884	abnA	624	645	x		x	-1.12085	Actin-binding	Binding proteins
DDB_G0289467	DD8-14	2676	1920	x		x	-1.13739	GTP-binding	Binding proteins
DDB_G0269462	DDB_G0269462	2567	2371	x		x	-1.15777	Protein metabolism	Metabolism
DDB_G0269694	pan2	3173	3149	x		x	-1.17484	mRNA processing	Protein expression
DDB_G0277743	guaD	1241	811	x		x	-1.17963	Nucleotide metabolism	Metabolism
DDB_G0288011	DDB_G0288011	380	227	x		x	-1.20432	ND	ND
DDB_G0274229	prpf8	2986	2494	x		x	-1.22127	mRNA processing	Protein expression
DDB_G0287985	DDB_G0287985	1646	1130	x		x	-1.22448	ND	ND
DDB_G0282867	DDB_G0282867	1410	892	x		x	-1.24636	ND	ND
DDB_G0285417	cdk7	2229	1910	x		x	-1.25253	Cell cycle	Cell homeostasis
DDB_G0292250	sqrdl	2352	2289	x		x	-1.25592	Sulfur metabolism	Metabolism
DDB_G0285793	cadA	44	9				-1.25676	Cell development	Cell homeostasis
DDB_G0269630	iliI	2042	1433	x		x	-1.32838	Cell survival/Response to bacteria	Cell stress
DDB_G0279911	ndkM	183	82	x		x	-1.34151	Nucleotide metabolism	Metabolism
DDB_G0279363	DDB_G0279363	2864	2226	x		x	-1.34278	ND	ND
DDB_G0276247	DDB_G0276247	2127	1942	x		x	-1.34661	ND	ND
DDB_G0288907	smtA	404	163	x		x	-1.35928	Lipid metabolism	Metabolism
DDB_G0272398	DDB_G0272398	1868	1699	x		x	-1.38013	ND	ND
DDB_G0276267	gpaB	2271	1823	x		x	-1.445	Chemotaxis	Cell homeostasis
DDB_G0275929	pds5	3420	3234	x		x	-1.47909	Cytokinesis	Cell homeostasis
DDB_G0268216	fncD2	3446	3201	x		x	-1.51117	DNA repair	Cell homeostasis
DDB_G0273907	DDB_G0273907	2140	1829	x		x	-1.5836	DNA repair	Cell homeostasis
DDB_G0283411	gcdh	2632	2349	x		x	-1.63749	Amino acid metabolism	Metabolism
DDB_G0292234	DDB_G0292234	3419	3261	x		x	-1.64652	ND	ND
DDB_G0276465	sepA	2792	1785	x		x	-1.66478	Cytokinesis	Cell homeostasis
DDB_G0273611	rad51-2	985	630	x		x	-1.66891	DNA repair	Cell homeostasis
DDB_G0277083	uduD1	944	391	x		x	-1.71005	Function in pathogenesis	Pathogenesis
DDB_G0270088	DDB_G0270088	2310	1611	x		x	-1.84993	ND	ND
DDB_G0279681	DDB_G0279681	1827	886	x		x	-2.02032	ND	ND
DDB_G0281825	comB	3455	3360	x		x	-2.02421	Mitochondrial distribution	Cell homeostasis
DDB_G0274811	argB	3187	2242	x		x	-2.15158	Amino acid metabolism	Metabolism
DDB_G0271272	DDB_G0271272	3444	2961	x		x	-2.25041	Transcription	Protein expression
DDB_G0275413	DDB_G0275413	2046	1557	x		x	-2.27365	ND	ND
DDB_G0283609	cbpG	1990	669	x		x	-2.85392	Calcium-binding	Binding proteins
DDB_G0276969	D2B	2885	1184	x		x	-3.62634	Chemotaxis	Cell homeostasis
DDB_G0288381	DDB_G0288381	2682	920	x		x	-4.9683	ND	ND
DDB_G0274049	DDB_G0274049	1912	245	x		x	-5.63444	ND	ND
DDB_G0279083	utp20	3337	3559	x		x	2.68785	Translation	Protein expression
DDB_G0288591	DDB_G0288591	1329	2189	x		x	2.48336	ND	ND
DDB_G0288443	DDB_G0288443	1431	2629	x		x	2.10807	ND	ND
DDB_G0286187	proB	64	196	x		x	2.08223	Cytokinesis	Cell homeostasis
DDB_G0271142	proC	654	1423	x		x	1.80842	Chemotaxis	Cell homeostasis
DDB_G0284221	atox1	982	1675	x		x	1.66278	Ion transport	Transport
DDB_G0285597	rps28	281	739	x		x	1.56053	Translation	Protein expression
DDB_G0275635	pik6/pipkinA	3460	3563	x		x	1.34897	Lipid metabolism	Metabolism
DDB_G0288183	roco9	3012	3447	x		x	1.32578	Protein modification/folding/repair	Protein expression
DDB_G0288991	DDB_G0288991	2294	3133	x		x	1.28674	ND	ND
DDB_G0283741	rpl26	598	773	x		x	1.2487	Translation	Protein expression
DDB_G0270398	raptor	1902	2663	x		x	1.16718	Autophagy	Metabolism
DDB_G0293700	rps21	315	622	x		x	1.15079	Translation	Protein expression
DDB_G0270658	acbA	266	608	x		x	1.12875	Autophagy	Metabolism
DDB_G0289177	myoF	2736	3205	x		x	1.11302	Cell motility	Cell homeostasis
DDB_G0288479	lsm8	2113	2892	x		x	1.07993	mRNA processing	Protein expression
DDB_G0274081	gstA2-2	19	42				1.0602	Peptide metabolism	Metabolism
DDB_G0279061	rpl31	415	692	x		x	1.05916	Translation	Protein expression
DDB_G0269410	DDB_G0269410	669	1044	x		x	1.01279	Amino acid metabolism	Metabolism
DDB_G0282375	amiB	3088	3463	x		x	0.970285	Transcription	Protein expression
DDB_G0281565	rpl19	219	288	x		x	0.951562	Translation	Protein expression
DDB_G0274705	DDB_G0274705	1178	1641	x		x	0.950165	Peptide metabolism	Metabolism
DDB_G0282655	DDB_G0282655	2139	2853	x		x	0.94809	ND	ND
DDB_G0279189	rpl11	156	178	x		x	0.938678	Translation	Protein expression
DDB_G0276137	xrn1	1755	2360	x		x	0.937735	mRNA processing	Protein expression
DDB_G0293502	rpl23a	128	176	x		x	0.932118	Translation	Protein expression
DDB_G0291862	rpl3	510	685	x		x	0.929788	Translation	Protein expression
DDB_G0288041	DDB_G0288041	2250	2547	x		x	0.894769	ND	ND
DDB_G0275071	fahd1	1454	1997	x		x	0.867748	TCA cycle	Metabolism
DDB_G0292056	DDB_G0292056	3378	3537	x		x	0.863622	ND	ND
DDB_G0285855	dlcC	751	1196	x		x	0.852271	Motor protein	Transport
DDB_G0286355	mhcA	615	884	x		x	0.852015	Cell motility	Cell homeostasis
DDB_G0279011	DDB_G0279011	1114	1667	x		x	0.849321	ND	ND
DDB_G0285065	DDB_G0285065	2397	2732	x		x	0.836949	ND	ND
DDB_G0295741	DDB_G0295741	1124	1815	x		x	0.834803	ND	ND
DDB_G0288349	rpl35	222	295	x		x	0.833669	Translation	Protein expression
DDB_G0272861	cosA	582	1074	x		x	0.816419	Cell motility	Cell homeostasis
DDB_G0293374	dut	523	632	x		x	0.814895	Nucleotide metabolism	Metabolism
DDB_G0292592	lst8	1305	1711	x		x	0.805249	Chemotaxis	Cell homeostasis
DDB_G0279823	sey1	2927	3311	x	WT only			ER structure	Organelle function
DDB_G0275441	gtpA	2061	2160	x	WT only			GTP-binding	Binding proteins
DDB_G0349530	DDB_G0349530	2798	3533	x	WT only			ND	ND
DDB_G0269718	DDB_G0269718	3188	3471	x	WT only			ND	ND
DDB_G0283919	DDB_G0283919	3157		x	WT only			Protein modification/folding/repair	Protein expression
DDB_G0281969	mybE	1957	3257	x	WT only			Transcription	Protein expression
DDB_G0286077	commd6	2531	3294	x	WT only			Transcription	Protein expression
DDB_G0274859	prdx4	10	16			x	0.695022	Cell redox homeostasis	Cell stress
DDB_G0273249	hspE-1	16	31			x	0.650984	Protein refolding	Cell stress
DDB_G0293898	coaA	22	22				0.640363	Regulation of actin filament polymerization	Cell homeostasis
DDB_G0273805	ndkC-2	2	2			x	0.638472	Nucleotide metabolism	Metabolism
DDB_G0282853	tpt1	28	40			x	0.62204	Cell development	Cell homeostasis
DDB_G0279081	abpB	31	38			x	0.540213	Cell motility	Cell homeostasis
DDB_G0282359	ppiA	9	11				0.465199	Protein modification/folding/repair	Protein expression
DDB_G0287125	proA	48	109				0.423911	Cytokinesis	Cell homeostasis
DDB_G0275153	gpdA	11	17				0.405859	Glycolysis	Metabolism
DDB_G0288373	efbA	24	29			x	0.405783	Translation	Protein expression
DDB_G0277087	purH	29	36				0.404009	Nucleotide metabolism	Metabolism
DDB_G0269144	hspB	6	12			x	0.369026	Protein refolding	Cell stress
DDB_G0269134	efaAI	4	5			x	0.332285	Translation	Protein expression
DDB_G0273639	g6pd-2	15	19				0.329113	Pentose phosphate shunt	Metabolism
DDB_G0291235	ranA	30	30				0.2984	Nucleocytoplasmic transport	Transport
DDB_G0267382	corA	37	44			x	0.287181	Cell motility	Cell homeostasis
DDB_G0269160	nxnA	34	35				0.286458	Ion transport	Transport
DDB_G0287587	smlA	25	25				0.285072	Glucose homeostasis	Metabolism
DDB_G0269138	fttB	12	10			x	0.285001	Chemotaxis	Cell homeostasis
DDB_G0288481	gchA	46	83				0.279445	Cofactor and vitamin metabolism	Metabolism
DDB_G0291179	metK	21	20				0.264948	Amino acid metabolism	Metabolism
DDB_G0268632	abpA	20	18			x	0.243711	Cell motility	Cell homeostasis
DDB_G0269100	abpC	50	50			x	0.232533	Cell motility	Cell homeostasis
DDB_G0272520	act15	1	1				0.212158	Cell motility	Cell homeostasis
DDB_G0282979	efa1G	26	27			x	0.1983	Translation	Protein expression
DDB_G0291077	rdiA	32	33				0.183383	Cytokinesis	Cell homeostasis
DDB_G0288769	cap	36	39				0.159482	Cytokinesis	Cell homeostasis
DDB_G0276927	DDB_G0276927	45	45				0.152284	ND	ND
DDB_G0274019	tkt-2	43	48				0.113257	Pentose phosphate shunt	Metabolism
DDB_G0284035	efa1B	8	13				0.0996188	Translation	Protein expression
DDB_G0288299	pdx1	23	23				0.0937602	Cofactor and vitamin metabolism	Metabolism
DDB_G0282815	DDB_G0282815	3	3				0.069418	ND	ND
DDB_G0267400	hspD	27	26				0.0663566	Protein modification/folding/repair	Protein expression
DDB_G0267456	cbp2	69	49				0.0610736	Calcium-binding	Binding proteins
DDB_G0290593	DDB_G0290593	18	15				0.00611548	ND	ND
DDB_G0279415	limE	17	14				-0.0511744	Cytokinesis	Cell homeostasis
DDB_G0287391	ranbp1	41	46				-0.0546196	Nucleocytoplasmic transport	Transport
DDB_G0289391	pkiA	38	37				-0.0727064	Cell survival/Response to bacteria	Cell stress
DDB_G0267418	sahA	7	7				-0.11006	Amino acid metabolism	Metabolism
DDB_G0275701	vatE	47	41				-0.147377	Phagocytosis	Cell homeostasis
DDB_G0275501	omt6	42	43			x	-0.322442	ND	ND
DDB_G0293850	alrA	39	28				-0.327152	Glucose homeostasis	Metabolism
DDB_G0279791	plnA (perilipin)	14	8				-0.378447	Formation and maintenance of lipid droplets	Cell homeostasis
DDB_G0280533	lmcB	5	4				-0.481927	Cell development	Cell homeostasis
DDB_G0268332	uduA1	13	6				-0.494959	ND	ND
DDB_G0269122	cysA	33	24				-0.553749	Amino acid metabolism	Metabolism
DDB_G0291121	cinB	40	34			x	-0.57704	ND	ND
DDB_G0284861	eif5a	35	21			x	-0.753562	Translation	Protein expression

## Sheet: Voronoi categories
Function	Group	GroupSize
Actin-binding	Binding proteins	1
Calcium-binding	Binding proteins	2
GTP-binding	Binding proteins	2
Cell cycle	Cell homeostasis	1
Cell development	Cell homeostasis	7
Cell motility	Cell homeostasis	8
Chemotaxis	Cell homeostasis	5
Cytokinesis	Cell homeostasis	7
DNA repair	Cell homeostasis	4
Formation and maintenance of lipid droplets	Cell homeostasis	1
Iron homeostasis	Cell homeostasis	1
Mitochondrial distribution	Cell homeostasis	1
Phagocytosis	Cell homeostasis	1
Regulation of actin filament polymerization	Cell homeostasis	1
Cell redox homeostasis	Cell stress	1
Cell survival/Response to bacteria	Cell stress	2
Protein refolding	Cell stress	2
Amino acid metabolism	Metabolism	6
ATP synthesis	Metabolism	1
Autophagy	Metabolism	2
Cofactor and vitamin metabolism	Metabolism	2
Flavonoid metabolism	Metabolism	1
Glucose homeostasis	Metabolism	2
Glycolysis	Metabolism	2
Lipid metabolism	Metabolism	4
Nucleotide metabolism	Metabolism	5
Pentose phosphate shunt	Metabolism	2
Peptide metabolism	Metabolism	4
Protein metabolism	Metabolism	5
Sulfur metabolism	Metabolism	1
TCA cycle	Metabolism	2
ND	ND	57
ER structure	Organelle function	1
Function in pathogenesis	Pathogenesis	2
mRNA processing	Protein expression	5
mRNA transport	Protein expression	1
Protein modification/folding/repair	Protein expression	5
Transcription	Protein expression	8
Translation	Protein expression	19
Ion transport	Transport	2
Motor protein	Transport	1
Nucleocytoplasmic transport	Transport	2
Protein transport	Transport	3
		192

## Sheet: Info
All proteins listed have been identified with at leat 2 unique peptides in at least two replicates of any strain.
column/entry	description
Gene ID (group lead)	Gene ID as provided by dictybase (state April 29th, 2022). Only the gene ID of the first protein listed in protein groups is given.
Gene (group lead)	Gene name as provided by dictybase (state April 29th, 2022). Only the gene name of the first protein listed in protein groups is given.
Rank abundance	Protein abundances were ranked based on the average Log(iBAQ). The smaller the rank the higher the abundance. The 50 most abundant proteins are highlighted in yellow.
Significance	Proteins with either "on/off"-status or with statistical signifance (p<0.01) and changed protein abundance (log2FC>|0.8|) are marked with "x". These proteins are highlighted in yellow.
on/off	Proteins, which have been identified in all three biological replicates of the WT (Ax) but in none of the biological replicates of the mutant (Dsey) can be considered as "on" and are indicated as "WT only". Proteins, which have been identified in all three biological replicates of the the mutant (Dsey) but in none of the biological replicates of the WT (Ax) can be considered as "off" and are indi…
p<0.01	Statistical significance was tested based in log2(LFQ)-values for those proteins, which had a quantitative value assigned in at least twi biological replicates in both strains (Ax and Dsey). A t-test was performed and the p-value calculated based on all availbale permutations. Proteins with p<0.01 are indicated with "x".
log2FC	The change in abundance was calculated based on log(LFQ) by substracting log2(LFQ) of the mutant (Dsey) from log2(LFQ) of the WT (Ax). A significant change in abundance was assumed if log2FC>|0.8|.
